# Supplementary material for: Probability of outbreaks and cross-border dissemination of the emerging pathogen: a genomic survey of Elizabethkingia meningoseptica
Source: Microbiol Spectr. 2023 Oct 10;11(6):e01602-23. doi: 10.1128/spectrum.01602-23 (PMC10714787; doi:10.1128/spectrum.01602-23)
Supplement: Table S1 — E. meningoseptica isolates and comparative strains included in the study. [file spectrum.01602-23-s0002.xlsx]

## Sheet: Sheet1
Table S1: E. meningoseptica isolates and comparative strains included in the study.
#	Scientific name	Sample	id	Isolation year	World Region	Country	Host	Isolation Source	BioSample	BioProject	WGS Accession	Data
1	Elizabethkingia meningoseptica	SKLX000796	SKLX000796	2010	Aisa	China: Zhejiang	Homo sapiens	Sputum	SAMN19699974	PRJNA736797	JAHNEH000000000	sequencing
2	Elizabethkingia meningoseptica	SKLX007506	SKLX007506	2012	Aisa	China: Zhejiang	Homo sapiens	Sputum	SAMN19699975	PRJNA736797	JAHNEG000000000	sequencing
3	Elizabethkingia meningoseptica	SKLX007638	SKLX007638	2012	Aisa	China: Zhejiang	Homo sapiens	Sputum	SAMN19699976	PRJNA736797	JAHNEF000000000	sequencing
4	Elizabethkingia meningoseptica	SKLX009842	SKLX009842	2013	Aisa	China: Zhejiang	Homo sapiens	Sputum	SAMN19699977	PRJNA736797	JAHNEE000000000	sequencing
5	Elizabethkingia meningoseptica	SKLX025874	SKLX025874	2014	Aisa	China: Zhejiang	Homo sapiens	Sputum	SAMN19699978	PRJNA736797	JAHNED000000000	sequencing
6	Elizabethkingia meningoseptica	SKLX038654	SKLX038654	2016	Aisa	China: Zhejiang	Homo sapiens	Sputum	SAMN19699979	PRJNA736797	JAHNEC000000000	sequencing
7	Elizabethkingia meningoseptica	SKLX040771	SKLX040771	2016	Aisa	China: Zhejiang	Homo sapiens	Sputum	SAMN19699980	PRJNA736797	JAHNEB000000000	sequencing
8	Elizabethkingia meningoseptica	SKLX041887	SKLX041887	2016	Aisa	China: Zhejiang	Homo sapiens	Sputum	SAMN19699981	PRJNA736797	JAHNEA000000000	sequencing
9	Elizabethkingia meningoseptica	SKLX042870	SKLX042870	2016	Aisa	China: Zhejiang	Homo sapiens	Sputum	SAMN19699982	PRJNA736797	JAHNDZ000000000	sequencing
10	Elizabethkingia meningoseptica	SKLX049631	SKLX049631	2017	Aisa	China: Zhejiang	Homo sapiens	Urine	SAMN19699983	PRJNA736797	JAHNDY000000000	sequencing
11	Elizabethkingia meningoseptica	SKLX056845	SKLX056845	2016	Aisa	China: Zhejiang	Homo sapiens	Blood	SAMN19699984	PRJNA736797	JAHNDX000000000	sequencing
12	Elizabethkingia meningoseptica	SKLX067592	SKLX067592	2017	Aisa	China: Zhejiang	Homo sapiens	Sputum	SAMN19699985	PRJNA736797	JAHNDW000000000	sequencing
13	Elizabethkingia meningoseptica	SKLX067736	SKLX067736	2017	Aisa	China: Zhejiang	Homo sapiens	Sputum	SAMN19699986	PRJNA736797	JAHNDV000000000	sequencing
14	Elizabethkingia meningoseptica	SKLX078885	SKLX078885	2018	Aisa	China: Zhejiang	Homo sapiens	Sputum	SAMN19699987	PRJNA736797	JAHNDU000000000	sequencing
15	Elizabethkingia meningoseptica	SKLX079102	SKLX079102	2018	Aisa	China: Zhejiang	Homo sapiens	BAL	SAMN19699988	PRJNA736797	JAHNDT000000000	sequencing
16	Elizabethkingia meningoseptica	SKLX080421	SKLX080421	2018	Aisa	China: Zhejiang	Homo sapiens	Sputum	SAMN19699989	PRJNA736797	JAHNDS000000000	sequencing
17	Elizabethkingia meningoseptica	SKLX080535	SKLX080535	2018	Aisa	China: Zhejiang	Homo sapiens	Sputum	SAMN19699990	PRJNA736797	JAHNDR000000000	sequencing
18	Elizabethkingia meningoseptica	SKLX081173	SKLX081173	2018	Aisa	China: Zhejiang	Homo sapiens	Sputum	SAMN19699991	PRJNA736797	JAHNDQ000000000	sequencing
19	Elizabethkingia meningoseptica	SKLX081585	SKLX081585	2018	Aisa	China: Zhejiang	Homo sapiens	Sputum	SAMN19699992	PRJNA736797	JAHNDP000000000	sequencing
20	Elizabethkingia meningoseptica	SKLX081973	SKLX081973	2018	Aisa	China: Zhejiang	Homo sapiens	Sputum	SAMN19699993	PRJNA736797	JAHNDO000000000	sequencing
21	Elizabethkingia meningoseptica	SKLX086389	SKLX086389	2018	Aisa	China: Zhejiang	Homo sapiens	Sputum	SAMN19699994	PRJNA736797	JAHNDN000000000	sequencing
22	Elizabethkingia meningoseptica	SKLX087096	SKLX087096	2018	Aisa	China: Zhejiang	Homo sapiens	Sputum	SAMN19699995	PRJNA736797	JAHNDM000000000	sequencing
23	Elizabethkingia meningoseptica	SKLX034573	SKLX034573	2015	Aisa	China: Zhejiang	Homo sapiens	Bile	SAMN19699996	PRJNA736797	JAHNDL000000000	sequencing
24	Elizabethkingia meningoseptica	SKLX042255	SKLX042255	2016	Aisa	China: Zhejiang	Homo sapiens	Sputum	SAMN19699997	PRJNA736797	JAHNDK000000000	sequencing
25	Elizabethkingia meningoseptica	SKLX036902	SKLX036902	2016	Aisa	China: Zhejiang	Homo sapiens	Blood	SAMN19699998	PRJNA736797	JAHRER000000000	sequencing
26	Elizabethkingia meningoseptica	NCTC10016	GCA_900475375.1	1958	Europe	UK:Cambridge	Human (infant)	CSF	SAMEA3643315	PRJEB6403	LS483376.1	download
27	Elizabethkingia meningoseptica	KC1913	GCA_007923165.1	1949	North America	USA: Massachusetts	Homo sapiens	CSF	SAMN10847883	PRJNA517933	CP035809.1	download
28	Elizabethkingia meningoseptica	CIP111048	GCA_900156965.1	2016	Europe	France: Pasteur	environmental	environmental	SAMEA50779918	PRJEB14302	FTPF00000000.1	download
29	Elizabethkingia meningoseptica	58-80	GCA_900156975.1	1980	Aisa	Israel	Homo sapiens	Tracheal exsudate	SAMEA4026802	PRJEB14302	FTRA00000000.1	download
30	Elizabethkingia meningoseptica	CCUG 214	GCA_900092105.1	2016	Europe	Germany: Giessen	environmental	environmental	SAMEA4051574	PRJEB13258	FLSV00000000.1	download
31	Elizabethkingia meningoseptica	CSID_3000516977	GCA_002023585.1	2016	North America	USA: Texas	Homo sapiens	Unavailable	SAMN05256543	PRJNA301708	MAHI00000000.1	download
32	Elizabethkingia meningoseptica	CSID_3000516535	GCA_002023505.1	2016	North America	USA: Florida	Homo sapiens	Unavailable	SAMN05256158	PRJNA301708	MAHF00000000.1	download
33	Elizabethkingia meningoseptica	CSID_3000516359	GCA_002023465.1	2016	North America	USA: Wisconsin	Homo sapiens	Unavailable	SAMN05255848	PRJNA301708	MAHC00000000.1	download
34	Elizabethkingia meningoseptica	CSID_3000516465	GCA_002023435.1	2016	North America	USA: Michigan	Homo sapiens	Unavailable	SAMN05256018	PRJNA301708	MAHE00000000.1	download
35	Elizabethkingia meningoseptica	CSID_3000515919	GCA_002023305.1	2016	North America	USA: Minnesota	Homo sapiens	Unavailable	SAMN05255123	PRJNA301708	MAGZ00000000.1	download
36	Elizabethkingia meningoseptica	G4120	GCA_002023095.1	1983	Europe	France	Homo sapiens	Urine	SAMN05281842	PRJNA301708	CP016378.1	download
37	Elizabethkingia meningoseptica	G4076	GCA_002023055.1	2016	Europe	UK: England	Homo sapiens	Unavailable	SAMN05281841	PRJNA301708	MAHZ00000000.1	download
38	Elizabethkingia meningoseptica	61421 PRCM	GCA_002002525.1	2006	Aisa	China: Quanzhou	Homo sapiens	Unavailable	SAMN06014515	PRJNA352299	MPOG00000000.1	download
39	Elizabethkingia meningoseptica	NV2016	GCA_900143665.1	2016	Europe	Germany: Giessen	environmental	environmental	SAMEA20464918	PRJEB18490	FRFB00000000.1	download
40	Elizabethkingia meningoseptica	EM2	GCA_001853405.1	2016	North America	USA:Michigan	Homo sapiens	Blood	SAMN05601445	PRJNA339645	MDTZ00000000.1	download
41	Elizabethkingia meningoseptica	EM3	GCA_001853425.1	2016	North America	USA:Michigan	Homo sapiens	Sputum	SAMN05521514	PRJNA338129	MDTY00000000.1	download
42	Elizabethkingia meningoseptica	EM1	GCA_001718075.1	2016	North America	USA:Michigan	Homo sapiens	Tracheal exsudate	SAMN05507161	PRJNA336273	MCJH00000000.1	download
43	Elizabethkingia meningoseptica	ATCC 13253	GCA_000401415.1	2013	North America	USA:Oklahoma	environmental	environmental	SAMN02470766	PRJNA198814	ASAN00000000.1	download
44	Elizabethkingia meningoseptica	NBRC 12535	GCA_000367325.1	2013	North America	USA:Oklahoma	Homo sapiens	CSF	SAMD00041814	PRJDB229	BARD00000000.1	download
45	Elizabethkingia meningoseptica	UBA907	GCA_002294465.1	2017	North America	USA:New York	Wood	environmental	SAMN06453942	PRJNA348753	DBEL00000000.1	download
46	Elizabethkingia meningoseptica	F2	GCA_011612125.1	2019	Aisa	China:Hefei	Soil	environmental	SAMN14310234	PRJNA610524	CP050128.1	download
47	Elizabethkingia meningoseptica	GX196	GCA_009764275.1	2017	Aisa	China: Guangxi	Homo sapiens	Blood	SAMN11521436	PRJNA540084	SYWC00000000.1	download
	CSF: cerebrospinal fluid; BAL:bronchoalveolar fluid
