# Supplementary material for: Probability of outbreaks and cross-border dissemination of the emerging pathogen: a genomic survey of Elizabethkingia meningoseptica
Source: Microbiol Spectr. 2023 Oct 10;11(6):e01602-23. doi: 10.1128/spectrum.01602-23 (PMC10714787; doi:10.1128/spectrum.01602-23)
Supplement: Table S2 — Antimicrobial MICs of 25 E. meningoseptica isolates determined using agar dilution. [file spectrum.01602-23-s0003.xlsx]

## Sheet: Sheet1
Table S2. The antimicrobial MICs (mg/L) of 25 E. meningoseptica isolates determined using the agar dilution.
Sample ID	PIP	TZP	CAZ	FEP	IMP	MEM	AZT	GEN	AMK	MNO	DOX	TCY	TGC	CIP	LVE	SXT	RFP	VA	CHL
SKLX000796	128	4/128	>64	>64	32	>32	>64	>32	>128	0.5	1	16	4	2	2	>8/152	0.5	8	16
SKLX007506	128	4/128	>64	>64	32	>32	>64	>32	>128	0.5	2	16	4	1	2	>8/152	0.5	4	16
SKLX007638	128	4/128	>64	>64	>32	>32	>64	>32	>128	0.5	2	16	4	1	2	8/152	0.5	4	16
SKLX009842	128	4/128	>64	>64	>32	>32	>64	>32	>128	0.5	2	16	4	1	2	8/152	0.5	4	32
SKLX025874	128	4/128	>64	>64	>32	>32	>64	>32	>128	0.5	2	16	4	1	1	8/152	0.5	4	32
SKLX038654	128	4/128	>64	>64	>32	>32	>64	>32	128	0.5	2	16	4	>8	>16	8/152	0.5	8	32
SKLX040771	128	4/128	>64	>64	32	>32	>64	>32	>128	0.25	2	16	4	2	2	8/152	0.5	4	16
SKLX041887	128	4/128	>64	>64	>32	>32	>64	>32	64	0.25	1	16	4	1	0.5	8/152	1	8	32
SKLX042870	128	4/128	>64	>64	32	>32	>64	>32	128	0.5	2	16	4	8	4	8/152	0.5	8	16
SKLX049631	128	4/128	>64	>64	>32	>32	>64	>32	>128	0.5	1	16	8	2	2	>8/152	0.5	8	16
SKLX056845	128	4/128	>64	>64	32	>32	>64	>32	>128	0.5	1	16	4	1	2	>8/152	0.5	8	16
SKLX067592	128	4/128	>64	>64	32	>32	>64	>32	>128	1	8	>32	16	8	2	>8/152	32	4	64
SKLX067736	128	4/128	>64	>64	32	>32	>64	>32	>128	0.5	2	16	8	2	2	>8/152	0.5	8	16
SKLX078885	128	4/128	>64	>64	32	>32	>64	>32	>128	0.5	2	16	8	2	2	>8/152	0.5	8	16
SKLX079102	128	4/128	>64	>64	32	>32	>64	>32	>128	0.5	2	16	8	2	2	>8/152	0.5	8	16
SKLX080421	128	4/128	>64	>64	>32	>32	>64	>32	>128	0.5	2	16	4	2	2	>8/152	0.5	4	16
SKLX080535	256	4/128	>64	>64	32	>32	>64	>32	>128	0.5	2	16	4	2	1	>8/152	0.5	4	16
SKLX081173	256	4/256	>64	>64	32	>32	>64	>32	>128	0.5	2	16	4	2	1	>8/152	0.5	8	16
SKLX081585	256	4/256	>64	>64	32	>32	>64	>32	>128	0.5	4	16	4	8	8	>8/152	0.5	8	64
SKLX081973	256	4/128	>64	>64	32	>32	>64	>32	>128	0.5	1	16	4	4	1	>8/152	2	64	32
SKLX086389	256	4/128	>64	>64	32	>32	>64	>32	>128	0.5	1	16	4	2	1	>8/152	0.5	4	16
SKLX087096	256	4/256	>64	>64	32	>32	>64	>32	128	0.5	1	16	4	2	1	>8/152	0.5	4	16
SKLX034573	256	4/256	>64	>64	>32	>32	>64	>32	>128	0.5	1	16	4	2	2	>8/152	0.5	4	16
SKLX042255	128	4/128	>64	>64	>32	>32	>64	>32	>128	0.5	1	16	4	2	1	>8/152	0.5	16	16
SKLX036902	128	4/128	>64	>64	>32	>32	>64	>32	128	0.5	1	16	4	2	1	8/152	1	16	32
PIP:Piperacillin; TZP:Piperacillin-tazobactam; CAZ : Ceftazidime; FEP: Cefepime; IPM:Imipenem; MEM: Meropenem; AZT: Aztreonam;GEN: Gentamicin; AMK: Amikacin; MNO: Minocycline; DOX: Doxycycline; TCY: Tetracycline: TGC: Tigecycline; CIP: Ciprofloxacin; LVX: Levofloxacin; SXT: Trimethoprim–sulfamethoxazole; RFP: Rifampin; VA: Vancomycin; CHL: Chloramphenicol.
